# Supplementary material for: New records of parasitic copepod (Crustacea, Siphonostomatoida, Pennellidae) found on the body surface of two cetacean species in China
Source: Biodivers Data J. 2023 Feb 20;11:e98914. doi: 10.3897/BDJ.11.e98914 (PMC10848844; doi:10.3897/BDJ.11.e98914)
Supplement: XML Treatment for Pennella balaenoptera [file BDJ.11.e98914-treatment1.xml]

<!DOCTYPE tp:taxon-treatment
  PUBLIC "-//TaxonX//DTD Taxonomic Treatment Publishing DTD v0 20100105//EN" "tax-treatment-NSO.dtd">
<tp:taxon-treatment xmlns:tp="http://www.plazi.org/taxpub"><tp:treatment-meta><mixed-citation publication-type="journal"><person-group><name><surname>Zeng</surname><given-names>Qianhui</given-names></name><name><surname>Lin</surname><given-names>Yejie</given-names></name></person-group><article-title>New records of parasitic copepod (<tp:taxon-name><tp:taxon-name-part taxon-name-part-type="subphylum">Crustacea</tp:taxon-name-part></tp:taxon-name>, <tp:taxon-name><tp:taxon-name-part taxon-name-part-type="order">Siphonostomatoida</tp:taxon-name-part></tp:taxon-name>, <tp:taxon-name><tp:taxon-name-part taxon-name-part-type="family">Pennellidae</tp:taxon-name-part></tp:taxon-name>) found on the body surface of two cetacean species in China</article-title><source>Biodivers Data J</source><day>20</day><month>02</month><year>2023</year><volume>11</volume><pub-id pub-id-type="doi">10.3897/BDJ.11.e98914</pub-id></mixed-citation></tp:treatment-meta><tp:nomenclature><tp:taxon-name>
            <object-id xmlns:xlink="http://www.w3.org/1999/xlink" content-type="arpha" xlink:type="simple">26F6B373-3FC2-5610-89E6-515C32B52CA9</object-id>
            <tp:taxon-name-part taxon-name-part-type="genus">Pennella</tp:taxon-name-part>
            <tp:taxon-name-part taxon-name-part-type="species">balaenoptera</tp:taxon-name-part>
            <object-id xmlns:xlink="http://www.w3.org/1999/xlink" xlink:type="simple" object-id-type="Catalogue of Life">https://www.catalogueoflife.org/data/taxon/76JPB</object-id>
          </tp:taxon-name><tp:taxon-authority>Koren &amp; Danielssen, 1877</tp:taxon-authority></tp:nomenclature><tp:treatment-sec sec-type="materials"><title>Materials</title><list list-type="alpha-lower" list-content="occurrences"><list-item><p><bold>Type status:</bold> <named-content xmlns:xlink="http://www.w3.org/1999/xlink" content-type="dwc:typeStatus" xlink:type="simple">Other material</named-content>. <bold>Occurrence:</bold> sex: <named-content xmlns:xlink="http://www.w3.org/1999/xlink" content-type="dwc:sex" xlink:type="simple">6 females</named-content>; occurrenceID: <named-content xmlns:xlink="http://www.w3.org/1999/xlink" content-type="dwc:occurrenceID" xlink:type="simple">DAA4F37B-61EF-5926-AAF9-1FDF6957D477</named-content>; <bold>Taxon:</bold> scientificName: <named-content xmlns:xlink="http://www.w3.org/1999/xlink" content-type="dwc:scientificName" xlink:type="simple"><italic><tp:taxon-name><tp:taxon-name-part taxon-name-part-type="genus" reg="Pennella">Pennella</tp:taxon-name-part><tp:taxon-name-part taxon-name-part-type="species" reg="balaenoptera">balaenoptera</tp:taxon-name-part></tp:taxon-name></italic></named-content>; nameAccordingTo: <named-content xmlns:xlink="http://www.w3.org/1999/xlink" content-type="dwc:nameAccordingTo" xlink:type="simple">Koren, J. &amp; D.C. Danielssen. (1877). En ny Art af Slaegten <italic><tp:taxon-name><tp:taxon-name-part taxon-name-part-type="genus" reg="Pennella">Pennella</tp:taxon-name-part></tp:taxon-name></italic>. (A new species of the genus <italic><tp:taxon-name><tp:taxon-name-part taxon-name-part-type="genus" reg="Pennella">Pennella</tp:taxon-name-part></tp:taxon-name></italic>). Fauna Littoralis Norvegiae. 3:157–163, pl.16, figs.1–9.</named-content>; kingdom: <named-content xmlns:xlink="http://www.w3.org/1999/xlink" content-type="dwc:kingdom" xlink:type="simple"><tp:taxon-name><tp:taxon-name-part taxon-name-part-type="kingdom">Animalia</tp:taxon-name-part></tp:taxon-name></named-content>; phylum: <named-content xmlns:xlink="http://www.w3.org/1999/xlink" content-type="dwc:phylum" xlink:type="simple"><tp:taxon-name><tp:taxon-name-part taxon-name-part-type="phylum">Arthropoda</tp:taxon-name-part></tp:taxon-name></named-content>; class: <named-content xmlns:xlink="http://www.w3.org/1999/xlink" content-type="dwc:class" xlink:type="simple"><tp:taxon-name><tp:taxon-name-part taxon-name-part-type="class">Copepoda</tp:taxon-name-part></tp:taxon-name></named-content>; order: <named-content xmlns:xlink="http://www.w3.org/1999/xlink" content-type="dwc:order" xlink:type="simple"><tp:taxon-name><tp:taxon-name-part taxon-name-part-type="order">Siphonostomatoida</tp:taxon-name-part></tp:taxon-name></named-content>; family: <named-content xmlns:xlink="http://www.w3.org/1999/xlink" content-type="dwc:family" xlink:type="simple"><tp:taxon-name><tp:taxon-name-part taxon-name-part-type="family">Pennellidae</tp:taxon-name-part></tp:taxon-name></named-content>; genus: <named-content xmlns:xlink="http://www.w3.org/1999/xlink" content-type="dwc:genus" xlink:type="simple"><tp:taxon-name><tp:taxon-name-part taxon-name-part-type="genus">Pennella</tp:taxon-name-part></tp:taxon-name></named-content>; taxonRank: <named-content xmlns:xlink="http://www.w3.org/1999/xlink" content-type="dwc:taxonRank" xlink:type="simple">species</named-content>; taxonomicStatus: <named-content xmlns:xlink="http://www.w3.org/1999/xlink" content-type="dwc:taxonomicStatus" xlink:type="simple">accepted</named-content>; <bold>Location:</bold> continent: <named-content xmlns:xlink="http://www.w3.org/1999/xlink" content-type="dwc:continent" xlink:type="simple">Asia</named-content>; country: <named-content xmlns:xlink="http://www.w3.org/1999/xlink" content-type="dwc:country" xlink:type="simple">China</named-content>; stateProvince: <named-content xmlns:xlink="http://www.w3.org/1999/xlink" content-type="dwc:stateProvince" xlink:type="simple">Zhejiang</named-content>; county: <named-content xmlns:xlink="http://www.w3.org/1999/xlink" content-type="dwc:county" xlink:type="simple">Wenzhou, Rui'an</named-content>; locality: <named-content xmlns:xlink="http://www.w3.org/1999/xlink" content-type="dwc:locality" xlink:type="simple">Mudflat</named-content>; verbatimLatitude: <named-content xmlns:xlink="http://www.w3.org/1999/xlink" content-type="dwc:verbatimLatitude" xlink:type="simple">27.7099°N</named-content>; verbatimLongitude: <named-content xmlns:xlink="http://www.w3.org/1999/xlink" content-type="dwc:verbatimLongitude" xlink:type="simple">120.7231°E</named-content>; <bold>Event:</bold> year: <named-content xmlns:xlink="http://www.w3.org/1999/xlink" content-type="dwc:year" xlink:type="simple">2021</named-content>; month: <named-content xmlns:xlink="http://www.w3.org/1999/xlink" content-type="dwc:month" xlink:type="simple">7</named-content>; day: <named-content xmlns:xlink="http://www.w3.org/1999/xlink" content-type="dwc:day" xlink:type="simple">27</named-content>; verbatimEventDate: <named-content xmlns:xlink="http://www.w3.org/1999/xlink" content-type="dwc:verbatimEventDate" xlink:type="simple">27-07-2021</named-content>; eventRemarks: <named-content xmlns:xlink="http://www.w3.org/1999/xlink" content-type="dwc:eventRemarks" xlink:type="simple">the material is found parasitic on a stranded Bryde's whale (<italic><tp:taxon-name><tp:taxon-name-part taxon-name-part-type="genus" reg="Balaenoptera">Balaenoptera</tp:taxon-name-part><tp:taxon-name-part taxon-name-part-type="species" reg="edeni">edeni</tp:taxon-name-part></tp:taxon-name></italic>)</named-content>; <bold>Record Level:</bold> institutionID: <named-content xmlns:xlink="http://www.w3.org/1999/xlink" content-type="dwc:institutionID" xlink:type="simple">IZCAS-Ar43739–Ar43744</named-content></p></list-item><list-item><p><bold>Type status:</bold> <named-content xmlns:xlink="http://www.w3.org/1999/xlink" content-type="dwc:typeStatus" xlink:type="simple">Other material</named-content>. <bold>Occurrence:</bold> sex: <named-content xmlns:xlink="http://www.w3.org/1999/xlink" content-type="dwc:sex" xlink:type="simple">2 females</named-content>; occurrenceID: <named-content xmlns:xlink="http://www.w3.org/1999/xlink" content-type="dwc:occurrenceID" xlink:type="simple">9AD18284-D7A6-5CDC-A2BA-CFE578576A1A</named-content>; <bold>Taxon:</bold> scientificName: <named-content xmlns:xlink="http://www.w3.org/1999/xlink" content-type="dwc:scientificName" xlink:type="simple"><italic><tp:taxon-name><tp:taxon-name-part taxon-name-part-type="genus" reg="Pennella">Pennella</tp:taxon-name-part><tp:taxon-name-part taxon-name-part-type="species" reg="balaenoptera">balaenoptera</tp:taxon-name-part></tp:taxon-name></italic></named-content>; nameAccordingTo: <named-content xmlns:xlink="http://www.w3.org/1999/xlink" content-type="dwc:nameAccordingTo" xlink:type="simple">Koren, J. &amp; D.C. Danielssen. (1877). En ny Art af Slaegten <italic><tp:taxon-name><tp:taxon-name-part taxon-name-part-type="genus" reg="Pennella">Pennella</tp:taxon-name-part></tp:taxon-name></italic>. (A new species of the genus <italic><tp:taxon-name><tp:taxon-name-part taxon-name-part-type="genus" reg="Pennella">Pennella</tp:taxon-name-part></tp:taxon-name></italic>). Fauna Littoralis Norvegiae. 3:157–163, pl.16, figs.1–9.</named-content>; kingdom: <named-content xmlns:xlink="http://www.w3.org/1999/xlink" content-type="dwc:kingdom" xlink:type="simple"><tp:taxon-name><tp:taxon-name-part taxon-name-part-type="kingdom">Animalia</tp:taxon-name-part></tp:taxon-name></named-content>; phylum: <named-content xmlns:xlink="http://www.w3.org/1999/xlink" content-type="dwc:phylum" xlink:type="simple"><tp:taxon-name><tp:taxon-name-part taxon-name-part-type="phylum">Arthropoda</tp:taxon-name-part></tp:taxon-name></named-content>; class: <named-content xmlns:xlink="http://www.w3.org/1999/xlink" content-type="dwc:class" xlink:type="simple"><tp:taxon-name><tp:taxon-name-part taxon-name-part-type="class">Copepoda</tp:taxon-name-part></tp:taxon-name></named-content>; order: <named-content xmlns:xlink="http://www.w3.org/1999/xlink" content-type="dwc:order" xlink:type="simple"><tp:taxon-name><tp:taxon-name-part taxon-name-part-type="order">Siphonostomatoida</tp:taxon-name-part></tp:taxon-name></named-content>; family: <named-content xmlns:xlink="http://www.w3.org/1999/xlink" content-type="dwc:family" xlink:type="simple"><tp:taxon-name><tp:taxon-name-part taxon-name-part-type="family">Pennellidae</tp:taxon-name-part></tp:taxon-name></named-content>; genus: <named-content xmlns:xlink="http://www.w3.org/1999/xlink" content-type="dwc:genus" xlink:type="simple"><tp:taxon-name><tp:taxon-name-part taxon-name-part-type="genus">Pennella</tp:taxon-name-part></tp:taxon-name></named-content>; taxonRank: <named-content xmlns:xlink="http://www.w3.org/1999/xlink" content-type="dwc:taxonRank" xlink:type="simple">species</named-content>; taxonomicStatus: <named-content xmlns:xlink="http://www.w3.org/1999/xlink" content-type="dwc:taxonomicStatus" xlink:type="simple">accepted</named-content>; <bold>Location:</bold> continent: <named-content xmlns:xlink="http://www.w3.org/1999/xlink" content-type="dwc:continent" xlink:type="simple">Asia</named-content>; country: <named-content xmlns:xlink="http://www.w3.org/1999/xlink" content-type="dwc:country" xlink:type="simple">China</named-content>; stateProvince: <named-content xmlns:xlink="http://www.w3.org/1999/xlink" content-type="dwc:stateProvince" xlink:type="simple">Guangdong</named-content>; county: <named-content xmlns:xlink="http://www.w3.org/1999/xlink" content-type="dwc:county" xlink:type="simple">Shenzhen, Xichong</named-content>; locality: <named-content xmlns:xlink="http://www.w3.org/1999/xlink" content-type="dwc:locality" xlink:type="simple">Sandy beach</named-content>; verbatimLatitude: <named-content xmlns:xlink="http://www.w3.org/1999/xlink" content-type="dwc:verbatimLatitude" xlink:type="simple">22.4875°N</named-content>; verbatimLongitude: <named-content xmlns:xlink="http://www.w3.org/1999/xlink" content-type="dwc:verbatimLongitude" xlink:type="simple">114.5568°E</named-content>; <bold>Event:</bold> year: <named-content xmlns:xlink="http://www.w3.org/1999/xlink" content-type="dwc:year" xlink:type="simple">2022</named-content>; month: <named-content xmlns:xlink="http://www.w3.org/1999/xlink" content-type="dwc:month" xlink:type="simple">5</named-content>; day: <named-content xmlns:xlink="http://www.w3.org/1999/xlink" content-type="dwc:day" xlink:type="simple">21</named-content>; verbatimEventDate: <named-content xmlns:xlink="http://www.w3.org/1999/xlink" content-type="dwc:verbatimEventDate" xlink:type="simple">21-05-2022</named-content>; eventRemarks: <named-content xmlns:xlink="http://www.w3.org/1999/xlink" content-type="dwc:eventRemarks" xlink:type="simple">the material is found parasitic on a stranded pygmy sperm whale (<italic><tp:taxon-name><tp:taxon-name-part taxon-name-part-type="genus" reg="Kogia">Kogia</tp:taxon-name-part><tp:taxon-name-part taxon-name-part-type="species" reg="breviceps">breviceps</tp:taxon-name-part></tp:taxon-name></italic>)</named-content>; <bold>Record Level:</bold> institutionID: <named-content xmlns:xlink="http://www.w3.org/1999/xlink" content-type="dwc:institutionID" xlink:type="simple">IZCAS-Ar43745–Ar43746</named-content></p></list-item></list></tp:treatment-sec><tp:treatment-sec sec-type="Description"><title>Description</title><p>These parasites were rooted in the host bodies by elongated anchor-like structures, which passed through the blubber and the skin (Fig. <xref ref-type="fig" rid="F8674250">3</xref>A, B) with their ends exposed, leaving small round holes on the body surface (Fig. <xref ref-type="fig" rid="F8674250">3</xref>C).</p><p>One specimen (IZCAS-Ar43746) (Fig. <xref ref-type="fig" rid="F8680885">4</xref>C):</p><p>"Head": 3.64 long, 4.12 wide; Holdfast horns: left 11.32 long, 2.02 wide; right 15.23 long, 1.62 wide; dorsal 11.53 long, 1.51 wide; "Neck": 43.61 long, 1.47 wide; Trunk: 40.53 long, 3.64 wide; Abdomen: 29.64 long.</p><p>Colouration. Specimens cephalothorax yellow; neck, trunk and abdomen dark brown in ethanol. Divided into three regions: cephalothorax, carapace and abdomen. Ovisacs missing.</p><p>Cephalothorax. Divided into cephalic and thoracic regions, separated by a constricted region between the two parts. Cephalic region spherical, slightly wider than long, abdominal side to the front mask mastoid, with dense, different sized spherical mastoid branches (Fig. <xref ref-type="fig" rid="F8682740">5</xref>), the anterior side of the mastoid area has a mouth centrally; the abdominal surface has a slender depression in the middle with two pairs of antennae inside the depression, which are extremely small (Fig. <xref ref-type="fig" rid="F8682740">5</xref>A, Fig. <xref ref-type="fig" rid="F8684911">6</xref>A); the first pair of antennae three segmented, whisker-like, different in length, terminal with conspicuous setae, second pair of antennae two-segmented, with pincers at the end (Fig. <xref ref-type="fig" rid="F8684911">6</xref>B). The anterior part of the dorsal thoracic region with four pairs of reduced swimming legs, paddle-shaped. The first two pairs closely spaced, terminal with rami, the rami of first pair of swimming legs two-segmented, with conspicuous setae, the rami come off the second pair of swimming legs; the last two pairs are unbranched and widely spaced, about five times the spacing between the first two pairs of legs (Fig. <xref ref-type="fig" rid="F8684911">6</xref>C). Three holdfast horns, digitiform.</p><p>Thoracic region. The neck, the longest part of this region extremely elongated with a wider trunk and accounts for 72% of the body, transversely striated, the orifices of the oviducts appear at the posterior end of the trunk, crescent-shaped (Fig. <xref ref-type="fig" rid="F8688262">7</xref>A).</p><p>Abdomen. Cylindrical, with lateral, feather-like processes. Each of these feather-like processes has a different shape (Fig. <xref ref-type="fig" rid="F8688262">7</xref>B, C).</p><p>Ovisacs missing.</p></tp:treatment-sec><tp:treatment-sec sec-type="Biology"><title>Biology</title><p>Hosts: <italic><tp:taxon-name><tp:taxon-name-part taxon-name-part-type="genus" reg="Balaenoptera">Balaenoptera</tp:taxon-name-part><tp:taxon-name-part taxon-name-part-type="species" reg="edeni">edeni</tp:taxon-name-part></tp:taxon-name></italic>, 6.85 m long; <italic><tp:taxon-name><tp:taxon-name-part taxon-name-part-type="genus" reg="Kogia">Kogia</tp:taxon-name-part><tp:taxon-name-part taxon-name-part-type="species" reg="breviceps">breviceps</tp:taxon-name-part></tp:taxon-name></italic>, 2.52 m long.</p></tp:treatment-sec><tp:treatment-sec><!--Section generated to contain objects referenced in tp:taxon-treatment.--><fig id="F8674250" position="float" orientation="portrait"><object-id xmlns:xlink="http://www.w3.org/1999/xlink" content-type="arpha" xlink:type="simple">83FBCE3F-8837-58B2-B591-D9DFB25EBD04</object-id><object-id xmlns:xlink="http://www.w3.org/1999/xlink" content-type="doi" xlink:type="simple">10.3897/BDJ.11.e98914.figure3</object-id><label>Figure 3.</label><caption><p><italic><tp:taxon-name><tp:taxon-name-part taxon-name-part-type="genus" reg="Pennella">Pennella</tp:taxon-name-part><tp:taxon-name-part taxon-name-part-type="species" reg="balaenoptera">balaenoptera</tp:taxon-name-part></tp:taxon-name></italic>; <bold>A.</bold> Body; <bold>B.</bold> Head anchorage area; <bold>C.</bold> Body through epidermal trace.</p></caption><graphic xmlns:xlink="http://www.w3.org/1999/xlink" xlink:href="bdj-11-e98914-g003.jpg" position="float" id="oo_801751.jpg" orientation="portrait" xlink:type="simple"><uri content-type="original_file" xlink:type="simple">https://binary.pensoft.net/fig/801751</uri></graphic></fig><fig id="F8680885" position="float" orientation="portrait"><object-id xmlns:xlink="http://www.w3.org/1999/xlink" content-type="arpha" xlink:type="simple">80E29274-C322-5864-9E74-6DABFFD00AC8</object-id><object-id xmlns:xlink="http://www.w3.org/1999/xlink" content-type="doi" xlink:type="simple">10.3897/BDJ.11.e98914.figure4</object-id><label>Figure 4.</label><caption><p>Habitus of <italic><tp:taxon-name><tp:taxon-name-part taxon-name-part-type="genus" reg="Pennella">Pennella</tp:taxon-name-part><tp:taxon-name-part taxon-name-part-type="species" reg="balaenoptera">balaenoptera</tp:taxon-name-part></tp:taxon-name></italic>; <bold>A.</bold> Dorsal view; <bold>B, C.</bold> Ventral view.</p></caption><graphic xmlns:xlink="http://www.w3.org/1999/xlink" xlink:href="bdj-11-e98914-g004.jpg" position="float" id="oo_800940.jpg" orientation="portrait" xlink:type="simple"><uri content-type="original_file" xlink:type="simple">https://binary.pensoft.net/fig/800940</uri></graphic></fig><fig id="F8682740" position="float" orientation="portrait"><object-id xmlns:xlink="http://www.w3.org/1999/xlink" content-type="arpha" xlink:type="simple">7559BFAB-0AC6-5574-A556-43A8631CA3FA</object-id><object-id xmlns:xlink="http://www.w3.org/1999/xlink" content-type="doi" xlink:type="simple">10.3897/BDJ.11.e98914.figure5</object-id><label>Figure 5.</label><caption><p>Cephalic region of <italic><tp:taxon-name><tp:taxon-name-part taxon-name-part-type="genus" reg="Pennella">Pennella</tp:taxon-name-part><tp:taxon-name-part taxon-name-part-type="species" reg="balaenoptera">balaenoptera</tp:taxon-name-part></tp:taxon-name></italic>; <bold>A.</bold> Ventral view; <bold>B.</bold> Dorsal view.</p></caption><graphic xmlns:xlink="http://www.w3.org/1999/xlink" xlink:href="bdj-11-e98914-g005.jpg" position="float" id="oo_800947.jpg" orientation="portrait" xlink:type="simple"><uri content-type="original_file" xlink:type="simple">https://binary.pensoft.net/fig/800947</uri></graphic></fig><fig id="F8684911" position="float" orientation="portrait"><object-id xmlns:xlink="http://www.w3.org/1999/xlink" content-type="arpha" xlink:type="simple">DB14C002-F89E-5AF7-A094-7F575AE5DF1B</object-id><object-id xmlns:xlink="http://www.w3.org/1999/xlink" content-type="doi" xlink:type="simple">10.3897/BDJ.11.e98914.figure6</object-id><label>Figure 6.</label><caption><p>Antennary region and swimming legs region of <italic><tp:taxon-name><tp:taxon-name-part taxon-name-part-type="genus" reg="Pennella">Pennella</tp:taxon-name-part><tp:taxon-name-part taxon-name-part-type="species" reg="balaenoptera">balaenoptera</tp:taxon-name-part></tp:taxon-name></italic>; <bold>A.</bold> Antennary region; <bold>B.</bold> Second antenna of <italic><tp:taxon-name><tp:taxon-name-part taxon-name-part-type="genus" reg="Pennella">Pennella</tp:taxon-name-part><tp:taxon-name-part taxon-name-part-type="species" reg="balaenoptera">balaenoptera</tp:taxon-name-part></tp:taxon-name></italic>, dorsal view; <bold>C.</bold> swimming legs region.</p></caption><graphic xmlns:xlink="http://www.w3.org/1999/xlink" xlink:href="bdj-11-e98914-g006.jpg" position="float" id="oo_800958.jpg" orientation="portrait" xlink:type="simple"><uri content-type="original_file" xlink:type="simple">https://binary.pensoft.net/fig/800958</uri></graphic></fig><fig id="F8688262" position="float" orientation="portrait"><object-id xmlns:xlink="http://www.w3.org/1999/xlink" content-type="arpha" xlink:type="simple">430C1292-C59F-5BEF-A8FD-042D34F9C50C</object-id><object-id xmlns:xlink="http://www.w3.org/1999/xlink" content-type="doi" xlink:type="simple">10.3897/BDJ.11.e98914.figure7</object-id><label>Figure 7.</label><caption><p>Oviduct orices (<bold>A</bold>) and abdominal plumes (<bold>B, C</bold>) of <italic><tp:taxon-name><tp:taxon-name-part taxon-name-part-type="genus" reg="Pennella">Pennella</tp:taxon-name-part><tp:taxon-name-part taxon-name-part-type="species" reg="balaenoptera">balaenoptera</tp:taxon-name-part></tp:taxon-name></italic>.</p></caption><graphic xmlns:xlink="http://www.w3.org/1999/xlink" xlink:href="bdj-11-e98914-g007.jpg" position="float" id="oo_806564.jpg" orientation="portrait" xlink:type="simple"><uri content-type="original_file" xlink:type="simple">https://binary.pensoft.net/fig/806564</uri></graphic></fig></tp:treatment-sec></tp:taxon-treatment>
